# Supplementary material for: Polyether- and Tertiary Amine-Modified Silicone Surfactants: Synthesis and Surface Performance Across pH Ranges
Source: Polymers (Basel). 2025 Apr 28;17(9):1204. doi: 10.3390/polym17091204 (PMC12073686; doi:10.3390/polym17091204)
Supplement: Supplementary file 1 [file polymers-17-01204-s001.zip]

Archive with 1 entries (1 files):
- polymers-3566963-supplementary.pdf
